# Supplementary material for: Streptomyces as Potential Synthetic Polymer Degraders: A Systematic Review
Source: Bioengineering (Basel). 2021 Oct 23;8(11):154. doi: 10.3390/bioengineering8110154 (PMC8614672; doi:10.3390/bioengineering8110154)
Supplement: Supplementary file 1 [file bioengineering-08-00154-s001.zip]

Archive with 2 entries (2 files):
- Table S1. PRISMA 2009 checklist.pdf
- Figure S1.pdf
